# Supplementary material for: First Insights into Barriers and Facilitators from the Perspective of Persons with Multiple Sclerosis: A Multiple Case Study
Source: Int J Environ Res Public Health. 2022 Aug 29;19(17):10733. doi: 10.3390/ijerph191710733 (PMC9518524; doi:10.3390/ijerph191710733)
Supplement: Supplementary file 1 [file ijerph-19-10733-s001.zip]

Archive with 1 entries (1 files):
- ijerph-1816428-supplementary-Video S1.wmv
